# Supplementary material for: Abundance and seasonality of phoronid larvae in coastal temperate waters: More abundant than previously thought?
Source: Aquat Ecol. 2022 Aug 29;56(4):1315–21. doi: 10.1007/s10452-022-09982-6 (PMC9618493; doi:10.1007/s10452-022-09982-6)
Supplement: Supplementary file 1 — Supplementary file1 (XLSX 24 KB) [file 10452_2022_9982_MOESM1_ESM.xlsx]

## Sheet: Information
Article title	Abundance and seasonality of phoronid larvae in coastal temperate waters: more abundant than previously thought?
Authors	Maria McGuinness1,2,*, Hannah Brownlow1, Rob McAllen1, Luke Harman1, Damien Haberlin1,2, Thomas K Doyle1,2
Corresponding author	Maria McGuinness maria.mcguinness@ucc.ie
Affilitations	1 – School of Biological, Earth and Environmental Sciences, University College Cork, Distillery Fields, North Mall, Cork, Ireland
	2 – MaREI - Science Foundation Ireland Research Centre for Energy, Climate and Marine, Environmental Research Centre, University College Cork, Beaufort Building, Haulbowline Road, Ringaskiddy, Cork, Ireland

## Sheet: Phoronid densities lhyne and bb
Location	Date	Density	Month
Lough hyne	2018-05-31	0	May '18
Lough hyne	2018-05-31	1.53061	May '18
Lough hyne	2018-05-31	0.510204	May '18
Lough hyne	2018-05-31	2.55102	May '18
Lough hyne	2018-05-31	2.04082	May '18
Lough hyne	2018-05-31	2.04082	May '18
Lough hyne	2018-05-31	1.53061	May '18
Lough hyne	2018-05-31	1.53061	May '18
Lough hyne	2018-05-31	1.53061	May '18
Lough hyne	2018-05-31	0	May '18
Lough hyne	2018-05-31	0	May '18
Lough hyne	2018-05-31	0	May '18
Lough hyne	2019-05-11	0.510204	May '19
Lough hyne	2019-05-11	0	May '19
Lough hyne	2019-05-11	0.255102	May '19
Lough hyne	2019-05-27	0.510204	May '19
Lough hyne	2019-05-27	0.255102	May '19
Lough hyne	2019-06-18	0	Jun '19
Lough hyne	2019-06-18	0	Jun '19
Lough hyne	2019-06-18	0.255102	Jun '19
Lough hyne	2020-06-29	0.25468	Jun '20
Lough hyne	2020-06-29	0	Jun '20
Lough hyne	2020-06-29	0	Jun '20
Lough hyne	2020-07-06	0	Jul
Lough hyne	2020-07-06	0	Jul
Lough hyne	2020-07-06	0.25468	Jul
Lough hyne	2020-07-21	0	Jul
Lough hyne	2020-07-21	0.12734	Jul
Lough hyne	2020-07-21	0	Jul
Lough hyne	2020-07-29	0.12734	Jul
Lough hyne	2020-07-29	0	Jul
Lough hyne	2020-07-29	0.12734	Jul
Lough hyne	2020-08-31	0	Aug
Lough hyne	2020-08-31	0	Aug
Lough hyne	2020-08-31	0	Aug
Lough hyne	2020-09-14	0	Sep
Lough hyne	2020-09-14	0.25468	Sep
Lough hyne	2020-09-14	0	Sep
Lough hyne	2020-10-06	0	Oct
Lough hyne	2020-10-06	0.12734	Oct
Lough hyne	2020-10-06	0	Oct
Lough hyne	2020-11-20	0	Nov
Lough hyne	2020-11-20	0	Nov
Lough hyne	2020-11-20	0	Nov
Lough hyne	2020-12-10	0	Dec
Lough hyne	2020-12-10	0	Dec
Lough hyne	2020-12-10	0	Dec
Lough hyne	2021-01-22	0	Jan
Lough hyne	2021-01-22	0	Jan
Lough hyne	2021-01-22	0	Jan
Lough hyne	2021-02-18	0	Feb
Lough hyne	2021-02-18	0	Feb
Lough hyne	2021-02-18	0	Feb
Lough hyne	2021-03-18	0	Mar
Lough hyne	2021-03-18	0	Mar
Lough hyne	2021-03-18	0	Mar
Lough hyne	2021-04-06	0	Apr
Lough hyne	2021-04-06	0	Apr
Lough hyne	2021-04-06	0	Apr
Lough hyne	2021-04-20	0.566893	Apr
Lough hyne	2021-04-20	0.386518	Apr
Lough hyne	2021-04-20	0.358038	Apr
Lough hyne	2021-05-04	0.755858	May
Lough hyne	2021-05-04	0.453515	May
Lough hyne	2021-05-04	0.858929	May
Lough hyne	2021-05-17	0	May
Lough hyne	2021-05-17	0	May
Lough hyne	2021-05-17	0	May
Lough hyne	2021-06-01	0	Jun '21
Lough hyne	2021-06-01	0.257679	Jun '21
Lough hyne	2021-06-01	0.4148	Jun '21
Lough hyne	2021-06-15	0	Jun '21
Lough hyne	2021-06-15	0.3471	Jun '21
Lough hyne	2021-06-15	0	Jun '21
Lough hyne	2021-06-29	0	Jun '21
Lough hyne	2021-06-29	0	Jun '21
Lough hyne	2021-06-29	0	Jun '21
Bantry	July	0.254648	Jul
Bantry	July	0.509296	Jul
Bantry	July	0.254648	Jul
Bantry	July	0	Jul
Bantry	July	0	Jul
Bantry	July	0	Jul
Bantry	August	0.509296	Aug
Bantry	August	0.254648	Aug
Bantry	August	0	Aug
Bantry	August	0	Aug
Bantry	August	0	Aug
Bantry	August	0	Aug
Bantry	August	0	Aug
Bantry	August	0	Aug
Bantry	August	0	Aug
Bantry	August	0	Aug
Bantry	August	0	Aug
Bantry	August	0	Aug
Bantry	September	0	Sep
Bantry	September	0	Sep
Bantry	September	0.254648	Sep
Bantry	September	0	Sep
Bantry	September	0	Sep
Bantry	September	0	Sep
Bantry	September	0	Sep
Bantry	September	0	Sep
Bantry	September	0	Sep
Bantry	September	0	Sep
Bantry	September	0.254648	Sep
Bantry	September	0	Sep
Bantry	October	0	Oct
Bantry	October	0.509296	Oct
Bantry	October	0	Oct
Bantry	October	0.254648	Oct
Bantry	October	0	Oct
Bantry	October	0	Oct
Bantry	October	0	Oct
Bantry	October	0	Oct
Bantry	October	0	Oct
Bantry	October	0	Oct
Bantry	October	0	Oct
Bantry	October	0	Oct
Bantry	November	0	Nov
Bantry	November	0	Nov
Bantry	November	0	Nov
Bantry	December	0	Dec
Bantry	December	0	Dec
Bantry	December	0	Dec
Bantry	January	0	Jan
Bantry	January	0	Jan
Bantry	February	0.796178	Feb
Bantry	March	1.59236	Mar
Bantry	March	2.78662	Mar
Bantry	April	1.97754	Apr
Bantry	April	3.02343	Apr
Bantry	April	4.36072	Apr
Bantry	May	8.11688	May
Bantry	May	5.66893	May
Bantry	May	6.42479	May
Bantry	May	7.16076	May
Bantry	May	12.0838	May
Bantry	May	14.2383	May
Bantry	June	3.09215	Jun
Bantry	June	2.89477	Jun
Bantry	June	2.08247	Jun
Bantry	June	1.6197	Jun
Bantry	June	0	Jun
Bantry	June	0.895095	Jun

## Sheet: Phoronid, fish egg etc density
Date	Taxa	Total count	Density
2018-05-31	Phoronid	0	0
2018-05-31	Phoronid	3	1.53061
2018-05-31	Phoronid	1	0.510204
2018-05-31	Phoronid	5	2.55102
2018-05-31	Phoronid	4	2.04082
2018-05-31	Phoronid	4	2.04082
2018-05-31	Phoronid	3	1.53061
2018-05-31	Phoronid	3	1.53061
2018-05-31	Phoronid	3	1.53061
2018-05-31	Phoronid	0	0
2018-05-31	Phoronid	0	0
2018-05-31	Phoronid	0	0
2019-05-11	Phoronid	2	0.510204
2019-05-11	Phoronid	0	0
2019-05-11	Phoronid	1	0.255102
2019-05-27	Phoronid	2	0.510204
2019-05-27	Phoronid	1	0.255102
2019-06-18	Phoronid	0	0
2019-06-18	Phoronid	0	0
2019-06-18	Phoronid	1	0.255102
2020-06-29	Phoronid	2	0.25468
2020-06-29	Phoronid	0	0
2020-06-29	Phoronid	0	0
2020-07-06	Phoronid	0	0
2020-07-06	Phoronid	0	0
2020-07-06	Phoronid	2	0.25468
2020-07-21	Phoronid	0	0
2020-07-21	Phoronid	1	0.12734
2020-07-21	Phoronid	0	0
2020-07-29	Phoronid	1	0.12734
2020-07-29	Phoronid	0	0
2020-07-29	Phoronid	1	0.12734
2020-08-31	Phoronid	0	0
2020-08-31	Phoronid	0	0
2020-08-31	Phoronid	0	0
2020-09-14	Phoronid	0	0
2020-09-14	Phoronid	2	0.25468
2020-09-14	Phoronid	0	0
2020-10-06	Phoronid	0	0
2020-10-06	Phoronid	1	0.12734
2020-10-06	Phoronid	0	0
2021-04-20	Phoronid	3	0.566893
2021-04-20	Phoronid	2	0.386518
2021-04-20	Phoronid	2	0.358038
2021-05-04	Phoronid	4	0.755858
2021-05-04	Phoronid	2	0.453515
2021-05-04	Phoronid	5	0.858929
2021-05-17	Phoronid	0	0
2021-05-17	Phoronid	0	0
2021-05-17	Phoronid	0	0
2021-06-01	Phoronid	0	0
2021-06-01	Phoronid	1	0.257679
2021-06-01	Phoronid	2	0.4148
2021-06-15	Phoronid	0	0
2021-06-15	Phoronid	1	0.3471
2021-06-15	Phoronid	0	0
2021-06-29	Phoronid	0	0
2021-06-29	Phoronid	0	0
2021-06-29	Phoronid	0	0
2018-05-31	Fish egg	0	0
2018-05-31	Fish egg	28	14.2857
2018-05-31	Fish egg	16	8.16327
2018-05-31	Fish egg	0	0
2018-05-31	Fish egg	4	2.04082
2018-05-31	Fish egg	16	8.16327
2018-05-31	Fish egg	0	0
2018-05-31	Fish egg	0	0
2018-05-31	Fish egg	4	2.04082
2018-05-31	Fish egg	0	0
2018-05-31	Fish egg	0	0
2018-05-31	Fish egg	0	0
2020-06-29	Fish egg	0	0
2020-06-29	Fish egg	0	0
2020-06-29	Fish egg	0	0
2020-07-06	Fish egg	0	0
2020-07-06	Fish egg	8	1.01872
2020-07-06	Fish egg	16	2.03744
2020-07-21	Fish egg	0	0
2020-07-21	Fish egg	0	0
2020-07-21	Fish egg	8	1.01872
2020-07-29	Fish egg	0	0
2020-07-29	Fish egg	0	0
2020-07-29	Fish egg	0	0
2020-08-31	Fish egg	8	1.01872
2020-08-31	Fish egg	0	0
2020-08-31	Fish egg	0	0
2020-09-14	Fish egg	152	19.3557
2020-09-14	Fish egg	144	18.3369
2020-09-14	Fish egg	64	8.14975
2020-10-06	Fish egg	16	2.03744
2020-10-06	Fish egg	20	2.5468
2020-10-06	Fish egg	8	1.01872
2021-04-20	Fish egg	0	0
2021-04-20	Fish egg	0	0
2021-04-20	Fish egg	0	0
2021-05-04	Fish egg	34	6.42479
2021-05-04	Fish egg	26	5.89569
2021-05-04	Fish egg	31	5.32536
2021-05-17	Fish egg	28	5.29101
2021-05-17	Fish egg	44	11.1686
2021-05-17	Fish egg	40	10.3072
2021-06-01	Fish egg	46	10.5718
2021-06-01	Fish egg	24	6.18429
2021-06-01	Fish egg	24	4.9776
2021-06-15	Fish egg	32	6.18429
2021-06-15	Fish egg	47	16.3126
2021-06-15	Fish egg	50	11.9766
2021-06-29	Fish egg	14	7.93651
2021-06-29	Fish egg	14	2.53293
2021-06-29	Fish egg	16	2.77662
2018-05-31	Fish larva	0	0
2018-05-31	Fish larva	16	8.16327
2018-05-31	Fish larva	4	2.04082
2018-05-31	Fish larva	8	4.08163
2018-05-31	Fish larva	8	4.08163
2018-05-31	Fish larva	48	24.4898
2018-05-31	Fish larva	2	1.02041
2018-05-31	Fish larva	0	0
2018-05-31	Fish larva	0	0
2018-05-31	Fish larva	0	0
2018-05-31	Fish larva	2	1.02041
2018-05-31	Fish larva	0	0
2020-06-29	Fish larva	16	2.03744
2020-06-29	Fish larva	16	2.03744
2020-06-29	Fish larva	16	2.03744
2020-07-06	Fish larva	0	0
2020-07-06	Fish larva	8	1.01872
2020-07-06	Fish larva	0	0
2020-07-21	Fish larva	8	1.01872
2020-07-21	Fish larva	0	0
2020-07-21	Fish larva	8	1.01872
2020-07-29	Fish larva	16	2.03744
2020-07-29	Fish larva	0	0
2020-07-29	Fish larva	0	0
2020-08-31	Fish larva	0	0
2020-08-31	Fish larva	0	0
2020-08-31	Fish larva	0	0
2020-09-14	Fish larva	0	0
2020-09-14	Fish larva	0	0
2020-09-14	Fish larva	0	0
2020-10-06	Fish larva	0	0
2020-10-06	Fish larva	4	0.509359
2020-10-06	Fish larva	4	0.509359
2021-04-20	Fish larva	0	0
2021-04-20	Fish larva	0	0
2021-04-20	Fish larva	0	0
2021-05-04	Fish larva	12	2.26757
2021-05-04	Fish larva	3	0.680272
2021-05-04	Fish larva	7	1.2025
2021-05-17	Fish larva	16	3.02343
2021-05-17	Fish larva	4	1.01533
2021-05-17	Fish larva	14	3.6075
2021-06-01	Fish larva	18	4.13679
2021-06-01	Fish larva	8	2.06143
2021-06-01	Fish larva	6	1.2444
2021-06-15	Fish larva	15	2.89889
2021-06-15	Fish larva	15	5.20616
2021-06-15	Fish larva	26	6.22784
2021-06-29	Fish larva	10	5.66893
2021-06-29	Fish larva	12	2.17108
2021-06-29	Fish larva	6	1.04123
2018-05-31	Echinoderm	0	0
2018-05-31	Echinoderm	8	4.08163
2018-05-31	Echinoderm	4	2.04082
2018-05-31	Echinoderm	4	2.04082
2018-05-31	Echinoderm	4	2.04082
2018-05-31	Echinoderm	8	4.08163
2018-05-31	Echinoderm	2	1.02041
2018-05-31	Echinoderm	0	0
2018-05-31	Echinoderm	0	0
2018-05-31	Echinoderm	6	3.06122
2018-05-31	Echinoderm	1	0.510204
2018-05-31	Echinoderm	0	0
2020-06-29	Echinoderm	48	6.11231
2020-06-29	Echinoderm	24	3.05616
2020-06-29	Echinoderm	16	2.03744
2020-07-06	Echinoderm	64	8.14975
2020-07-06	Echinoderm	120	15.2808
2020-07-06	Echinoderm	144	18.3369
2020-07-21	Echinoderm	88	11.2059
2020-07-21	Echinoderm	176	22.4118
2020-07-21	Echinoderm	96	12.2246
2020-07-29	Echinoderm	32	4.07488
2020-07-29	Echinoderm	40	5.09359
2020-07-29	Echinoderm	32	4.07488
2020-08-31	Echinoderm	24	3.05616
2020-08-31	Echinoderm	64	8.14975
2020-08-31	Echinoderm	16	2.03744
2020-09-14	Echinoderm	0	0
2020-09-14	Echinoderm	0	0
2020-09-14	Echinoderm	16	2.03744
2020-10-06	Echinoderm	0	0
2020-10-06	Echinoderm	0	0
2020-10-06	Echinoderm	0	0
2021-04-20	Echinoderm	0	0
2021-04-20	Echinoderm	0	0
2021-04-20	Echinoderm	0	0
2021-05-04	Echinoderm	0	0
2021-05-04	Echinoderm	0	0
2021-05-04	Echinoderm	3	0.515358
2021-05-17	Echinoderm	2	0.377929
2021-05-17	Echinoderm	0	0
2021-05-17	Echinoderm	0	0
2021-06-01	Echinoderm	0	0
2021-06-01	Echinoderm	10	2.57679
2021-06-01	Echinoderm	4	0.8296
2021-06-15	Echinoderm	4	0.386518
2021-06-15	Echinoderm	4	0.694155
2021-06-15	Echinoderm	2	0.479065
2021-06-29	Echinoderm	8	4.53515
2021-06-29	Echinoderm	0	0
2021-06-29	Echinoderm	6	1.04123
